# Supplementary material for: Transcript-Wide Identification and Characterization of the BBX Gene Family in Trichosanthes kirilowii and Its Potential Roles in Development and Abiotic Stress
Source: Plants (Basel). 2025 Mar 20;14(6):975. doi: 10.3390/plants14060975 (PMC11946252; doi:10.3390/plants14060975)
Supplement: Supplementary file 1 [file plants-14-00975-s001.zip]

Archive with 1 entries (1 files):
- plants-3487841-supplementary.pdf
